# Supplementary material for: Breastfeeding Practices Influence the Breast Milk Microbiota Depending on Pre-Gestational Maternal BMI and Weight Gain over Pregnancy
Source: Nutrients. 2021 Apr 30;13(5):1518. doi: 10.3390/nu13051518 (PMC8146841; doi:10.3390/nu13051518)
Supplement: Supplementary file 1 [file nutrients-13-01518-s001.zip]

Archive with 1 entries (1 files):
- nutrients-1188754-supplementary.pdf
